# Supplementary material for: Vascular Contractile and Structural Properties in Diet-Induced Atherosclerosis-Prone CB1-LDL Receptor Double Knockout Animal Model
Source: Biomedicines. 2026 Jan 27;14(2):284. doi: 10.3390/biomedicines14020284 (PMC12937606; doi:10.3390/biomedicines14020284)
Supplement: Supplementary file 1 [file biomedicines-14-00284-s001.zip]

Archive with 1 entries (1 files):
- biomedicines-4082321-supplementary.pdf
